# Supplementary material for: Rhes depletion promotes striatal accumulation and aggregation of mutant huntingtin in a presymptomatic HD mouse model
Source: Front Aging Neurosci. 2023 Aug 10;15:1237018. doi: 10.3389/fnagi.2023.1237018 (PMC10449645; doi:10.3389/fnagi.2023.1237018)
Supplement: Supplementary file 1 [file Data_Sheet_1.xlsx]

## Sheet: figure 1
Figure 1D
		Ctl	T1	T2	T3	T4
		0.95	0.59	0.76	0.47	0.44
		0.91	0.69	0.85	0.37	0.52
		1	0.51	0.71	0.41	0.36

## Sheet: figure2
Figure 2B												Figure 2C										Figure 2D
												Rhes	Control-gRNA	Rasd2-gRNA
													1.14	0.13
													0.9	0.12
													0.88	0.21

## Sheet: figure 3
Figure 3B							Figure 3D
Figure 3C	28w+8w			14w+8w
Aggregated mHTT	Control-gRNA	Rasd2-gRNA		Control-gRNA	Rasd2-gRNA
	1	0.94		0.05	1.05
	0.9	1.2		0.24	0.99
	0.98	1.1		0.36	0.96
	28w+8w			14w+8w
Exon1 and fragments mHTT	Control-gRNA	Rasd2-gRNA		Control-gRNA	Rasd2-gRNA
	1	0.93		1	0.95
	0.9	1.21		0.95	1.1
	1.1	0.85		0.9	1

## Sheet: figure4
Figure 4A
Figure 4B
Figure 4C	28w+8w			14w+8w
	Control-gRNA	Rasd2-gRNA		Control-gRNA	Rasd2-gRNA
	1.13	0.83		0.97	0.66
	1.05	1.05		1.05	0.5
	0.85	0.64		1	0.6

## Sheet: figure5
Figure 5A
Figure 5B
Figure 5C	28w+8w			14w+8w
	Control-gRNA	Rasd2-gRNA		Control-gRNA	Rasd2-gRNA
	0.87	1.1		0.61	1.07
	0.98	1.21		0.23	1
	0.92	1		0.51	0.99

## Sheet: figure6
Figure 6A
Figure 6B	LC3-II/LC3-I			P62			p-mTOR/mTOR
	Control-gRNA	Rasd2-gRNA		Control-gRNA	Rasd2-gRNA		Control-gRNA	Rasd2-gRNA
	0.92	0.5		0.5	1.03		1.15	1.25
	0.97	0.55		0.41	1.24		0.87	0.95
	1.1	0.35		0.47	0.85		0.96	0.85
	Beclin-1			p-Beclin-1/Beclin-1
	Control-gRNA	Rasd2-gRNA		Control-gRNA	Rasd2-gRNA
	1.04	0.7		1.04	1.01
	0.88	0.72		1	0.79
	0.92	0.87		1.02	0.98
	1.19	0.77		0.93	1.15
